# Supplementary material for: Effects of Pectinase Pre-Treatment on the Physicochemical Properties, Bioactive Compounds, and Volatile Components of Juices from Different Cultivars of Guava
Source: Foods. 2023 Jan 10;12(2):330. doi: 10.3390/foods12020330 (PMC9858270; doi:10.3390/foods12020330)
Supplement: Supplementary file 1 [file foods-12-00330-s001.zip]

Archive with 1 entries (1 files):
- foods-2108825-supplementary.pdf
